# Supplementary material for: Association of Hypertension with All-Cause Mortality among Hospitalized Patients with COVID-19
Source: J Clin Med. 2020 Sep 28;9(10):3136. doi: 10.3390/jcm9103136 (PMC7650567; doi:10.3390/jcm9103136)
Supplement: Supplementary file 1 [file jcm-09-03136-s001.zip]

Archive with 1 entries (1 files):
- jcm-927890-supplementary.docx
